# Supplementary material for: Optimization of CO2 Supply for the Intensive Cultivation of Chlorella sorokiniana IPPAS C-1 in the Laboratory and Pilot-Scale Flat-Panel Photobioreactors
Source: Life (Basel). 2022 Sep 21;12(10):1469. doi: 10.3390/life12101469 (PMC9605657; doi:10.3390/life12101469)
Supplement: Supplementary file 1 [file life-12-01469-s001.zip]

Archive with 4 entries (4 files):
- Supplementary Figures and Tables.pdf
- VideoS1.mp4
- VideoS2.mp4
- VideoS3.mp4
